# Supplementary material for: An Effective Electrochemical Platform for Chloramphenicol Detection Based on Carbon-Doped Boron Nitride Nanosheets
Source: Biosensors (Basel). 2023 Jan 9;13(1):116. doi: 10.3390/bios13010116 (PMC9855874; doi:10.3390/bios13010116)
Supplement: Supplementary file 1 [file biosensors-13-00116-s001.zip]

Archive with 1 entries (1 files):
- biosensors-2120585-supplementary.pdf
